# Supplementary material for: Virus Sensor RIG-I Represses RNA Interference by Interacting with TRBP through LGP2 in Mammalian Cells
Source: Genes (Basel). 2018 Oct 19;9(10):511. doi: 10.3390/genes9100511 (PMC6210652; doi:10.3390/genes9100511)
Supplement: Supplementary file 1 [file genes-09-00511-s001.zip]

Archive with 9 entries (6 files):
- genes-368755_SupplementaryFiles/
- genes-368755_SupplementaryFiles/genes-368755_SupplementaryTable.xlsx
- __MACOSX/
- __MACOSX/genes-368755_SupplementaryFiles/
- __MACOSX/genes-368755_SupplementaryFiles/._genes-368755_SupplementaryTable.xlsx
- genes-368755_SupplementaryFiles/genes-368755_SuppplementaryFigure.docx
- __MACOSX/genes-368755_SupplementaryFiles/._genes-368755_SuppplementaryFigure.docx
- genes-368755_SupplementaryFiles/genes-368755_SuppplementaryFigure.pdf
- __MACOSX/genes-368755_SupplementaryFiles/._genes-368755_SuppplementaryFigure.pdf
