# Supplementary material for: Virus Sensor RIG-I Represses RNA Interference by Interacting with TRBP through LGP2 in Mammalian Cells
Source: Genes (Basel). 2018 Oct 19;9(10):511. doi: 10.3390/genes9100511 (PMC6210652; doi:10.3390/genes9100511)
Supplement: Supplementary file 1 [file genes-09-00511-s001.zip › genes-368755_SupplementaryFiles/genes-368755_SupplementaryTable.xlsx]

## Sheet: Table. S1
Supplementary Table 1
siRNA sequences used for gene knockdown and EMSA
siRNA name	guide strand sequence (5' to 3')	passenger strand sequence (5' to 3')
siGFP	AUGAUAUAGACGUUGUGGCUG	GCCACAACGUCUAUAUCAUGG
siAgo2	AAUCUCUUCUUGCCGAUCGGG	CGAUCGGCAAGAAGAGAUUAG
siRIG−I	UAAAUUCUGGUUGUAAACGUU	CGUUUACAACCAGAAUUUAAA
siMDA5	AGUAAAUGCAUCAAGAUUGGC	CAAUCUUGAUGCAUUUACUAU
siLGP2	UCAUGAUGACGUUGUAGACGG	GUCUACAACGUCAUCAUGAGC
siLuc-36	UCUUCCAGCGGAUAGAAUGGC	CAUUCUAUCCGCUGGAAGAUG

## Sheet: Table. S2
Supplementary Table 2
PCR primers used in this study for plasmid construction
primer name	sequence (5' to 3')
pEF-BOS-F	caccaccaccaccaccactgag
myc-pEF-BOS-R	cagatcctcttctgagatgagtttttgttccttgacgatccttccttcaatgg
F indicates forward primer. R, reverse primer.

## Sheet: Table. S3
Supplementary Table 3
PCR primers used in this study for qRT-PCR
primer name	sequence (5' to 3')
hGAPDH-F	tgcaccaccaactgcttag
hGAPDH-R	agaggcagggatgatgttc
hTubulinβ-F	ctggcaccatggactctg
hTubulinβ-R	tcggctccctctgtgtag
hAgo2-F	acattgtggcaggacaaaga
hAgo2-R	gaaacttgcacttcgcatca
hRIG-I-F	cctcctcctacccggcttta
hRIG-I-R	tgtaggtagggtccagggtct
hMDA5-F	tgcctgcagaggtgaaggag
hMDA5-R	tcccgagtccaaccaaggtg
hLGP2-F	acgcgtttgtagcaactgaagg
hLGP2-R	ctcggcctggtccattttctg
F indicates forward primer. R, reverse primer.
